# Supplementary material for: ricu: R’s interface to intensive care data
Source: Gigascience. 2023 Jun 15;12:giad041. doi: 10.1093/gigascience/giad041 (PMC10268223; doi:10.1093/gigascience/giad041)
Supplement: giad041_Supplemental_Files [file giad041_supplemental_files.zip]

Archive with 4 entries (4 files):
- supplementA.pdf
- supplementB.pdf
- supplementC.pdf
- supplementD.pdf
